# Supplementary material for: Identification of cecum time-location in a colonoscopy video by deep learning analysis of colonoscope movement
Source: PeerJ. 2019 Jul 29;7:e7256. doi: 10.7717/peerj.7256 (PMC6673422; doi:10.7717/peerj.7256)
Supplement: Supplemental Information 1 [file peerj-07-7256-s003.xlsx]

## Sheet: 1st entry
Number	Name	Patient No	ID	Registration date	Gender 1 = Male 2 = Female	Age	Weight kg	Height cm	CFS Ix 1=screening 2=CRN f/u 3=bowel habit change 4=abdominal pain 5=blood in stool (M/H/FOB) 6=anemia 7=tenesmus 8=wt. loss 9=CRC FGx 10=CPP/EMR 11=others	Exclusion 0 = None 1 = History of previous colorectal resection 2 = History of inflammatory bowel disease (IBD) 3 = History of polyposis syndrome or hereditary nonpolyposis colorectal cancer (HNPCC) 4 = Severe medical or surgical complications 5 = Pregnancy, lactation or gynecological diseases 6 = Others: The researcher judges that participation in this study is inappropriate	Surgical history 1 = none 2 = low-risk group 3 = high risk	Previous colonoscopy history within 2 years 0 = none 1 = Yes	Cecal intubation 1 = Successful 2 = Fail	Cecal intubation time(min) ex) 6min30sec =>6:30	Withdrawal time (min)	Total time(min)	Bowel preparation quality, right	Bowel preparation quality, T-colon	Bowel preparation quality, left	Bowel preparation quality, Total score	Bowel preparation quality, 1 = Suitable 2 = Not suitable	Colonoscopic findings 1 = Normal 2 = Hyperplastic polyps 3 = Adenoma 4 = Colorectal cancer 5 = Diverticulum 6 = IBD 7 = Other	Colonoscopic findings : Total number of polyps detected	Polyps information Location 1=Cecum 2=A colon 3=HF 4=T colon 5=SF 6=D colon 7=S colon 8=Rectum		Polyps information Size (mm)	Polyps information Type Yamada type 1 2 3 4	Polyps information Tissue examination 0. Nonspecific change 1. Hyperplastic polyp 2. TA LG 3. TA MG 4. TA HG 5. Cancer 6. Serrated polyp 7. other	Polyps information Location 1=Cecum 2=A colon 3=HF 4=T colon 5=SF 6=D colon 7=S colon 8=Rectum		Polyps information Size (mm)	Polyps information Type Yamada type 1 2 3 4	Polyps information Tissue examination 0. Nonspecific change 1. Hyperplastic polyp 2. TA LG 3. TA MG 4. TA HG 5. Cancer 6. Serrated polyp 7. other	Polyps information Location 1=Cecum 2=A colon 3=HF 4=T colon 5=SF 6=D colon 7=S colon 8=Rectum		Polyps information Size (mm)	Polyps information Type Yamada type 1 2 3 4	Polyps information Tissue examination 0. Nonspecific change 1. Hyperplastic polyp 2. TA LG 3. TA MG 4. TA HG 5. Cancer 6. Serrated polyp 7. other	Polyps information Location 1=Cecum 2=A colon 3=HF 4=T colon 5=SF 6=D colon 7=S colon 8=Rectum		Polyps information Size (mm)	Polyps information Type Yamada type 1 2 3 4	Polyps information Tissue examination 0. Nonspecific change 1. Hyperplastic polyp 2. TA LG 3. TA MG 4. TA HG 5. Cancer 6. Serrated polyp 7. other	Polyps information Location 1=Cecum 2=A colon 3=HF 4=T colon 5=SF 6=D colon 7=S colon 8=Rectum		Polyps information Size (mm)	Polyps information Type Yamada type 1 2 3 4	Polyps information Tissue examination 0. Nonspecific change 1. Hyperplastic polyp 2. TA LG 3. TA MG 4. TA HG 5. Cancer 6. Serrated polyp 7. other	Polyps information Location 1=Cecum 2=A colon 3=HF 4=T colon 5=SF 6=D colon 7=S colon 8=Rectum
1				2016-08-26	1	58	67	173	1	0	1	0	1	13:15:00	19:05:00	1900-01-01 08:20:00	2	3	3	8	1	3	10	4	00:02:08	2	2	0	4	00:04:35	3	2	2	4	00:09:42	4	1	1	4	00:09:42	5	2	2	2	00:15:09	3	2	0	2
																								7	00:28:21	3	1	2
2				2016-08-26	2	57	68	161	5	0	1	0	1	07:06:00	15:13:00	22:19:00	3	3	3	9	1	1	0
3				2016-08-26	2	71	68	165	10	0	1	1	1	1900-01-01 11:22:00	1900-01-01 05:04:00	1900-01-02 16:26:00	3	3	3	9	1	3	7	8	00:00:35	60	1	2	6	00:29:34	6	1	2	2	00:35:28	6	2	2	2	00:37:19	8	1	2	2	00:44:00	10	1	2	4
4				2016-08-26	2	87	54.5	160	10	0	3	1	2			18:15:00	NA	3	3	6	1	3,4	2	8	16:00:19	12	3	5	8	00:16:13	5	2	1
5				2016-08-31	2	68	66	161	5	0	3	0	1	06:55:00	20:16:00	1900-01-01 03:11:00	3	3	3	9	1	2	2	2	00:08:41	6	1	2	2	00:16:14	7	1	6
6				2016-08-31	1	58	64	164	10	0	1	1	1	1900-01-01 08:12:00	05:25:00	1900-01-01 13:37:00	3	3	3	9	1	2	11	7	00:00:25	8	2	2	7	00:01:58	35	3	5	7	00:07:53	6	1	2	7	00:08:30	20	4	2	4	00:13:23	7	2	2	4
																								2	00:34:38	15	4	2	2	00:36:22	2	1	0
7				2016-09-01	1	60	68	172	10	0	1	1	1	1900-01-01 08:11:00	22:12:00	1900-01-02 06:23:00	3	3	3	9	1	2	21	8	00:00:24	5	2	2	8	00:02:35	4	1	2	7	00:03:54	10	2	6	7	00:05:34	4	1	6	7	00:06:46	3	2	2	7
																									00:20:20	5	1	2		00:34:22	5	1	2		00:37:58	6	1	2		00:39:52	6	2	2		00:42:21	6	1	2
8				2016-09-01	2	58	68	152	1	0	2	0	1	07:15:00	19:04:00	1900-01-01 02:19:00	3	3	3	9	1	1	0
9				2016-09-06	2	65	60	165	1	0	1	0	1	07:33:00	23:11:00	1900-01-01 06:44:00	2	2	2	6	1	3	2	2	00:12:10	3	1	2	6	00:25:39	3	1	2
10				2016-09-07	1	60	48	159	3,8	0	3	0	1	04:13:00	13:07:00	17:20:00	3	3	3	9	1	1	0
11				2016-09-08	1	59	92	179	3	1	2									0	2
12				2016-09-08	2	70	63	163	1	0	3	0	1	04:49:00	1900-01-01 02:05:00	1900-01-01 06:54:00	3	3	3	9	1	1	1	2	00:12:30	4	1	0
13				2016-09-09	2	65	60	161	10	0	1	0	1	05:35:00	1900-01-01 01:11:00	1900-01-01 06:46:00	3	3	3	9	1	1	0
14				2016-09-09	2	57	77	158	1	0	3	1	1	16:21:00	1900-01-01 06:05:00	1900-01-01 22:26:00	1	2	2	5	2	3	10	7	00:01:42	10	1	2	2	00:07:23	4	2	2	1	00:11:42	4	1	2	2	00:17:37	2	1	2	2	00:25:57	5	2	2	2
15				2016-09-09	2	34	64	148	3	0	1	1	1	03:52:00	16:15:00	20:07:00	2	2	3	7	1	3	1	2	00:04:01	3	2	0
16				2016-09-09	2	76	53	153	1	0	3	1	1	06:25:00	21:09:00	1900-01-01 03:34:00	3	3	3	9	1	3	1	4	00:12:28	3	2	2
17				2016-09-09	1	21	83	178	5	0	1	1	1	03:48:00	23:15:00	1900-01-01 03:03:00	3	3	3	9	1	3	3	1	00:03:42	6	1	6	4	00:13:55	4	1	2	4	00:18:16	5	1	0
18				2016-09-09	1	81	76	176	1	0	2	1	1	03:35:00	18:12:00	21:47:00	2	2	3	7	1	3	3	2	00:08:39	3	1	0	4	00:10:27	3	1	0	4	00:13:01	3	2	0	6	00:16:16	3	2	2
19				2016-09-13	1	59	56	163	5	0	3	0	1	03:39:00	19:11:00	22:50:00	3	3	3	9	1	3	2	2	00:06:16	3	1	0	8	00:17:56	4	2	2
20				2016-09-13	2	70	54	160	3	0	3	1	1	03:48:00	15:05:00	23:53:00	3	3	3	9	1	1	0
21				2016-09-13	2	67	55	159	1	0	2	0	1	09:31:00	22:12:00	1900-01-01 07:43:00	2	2	2	6	1	3	4	6	00:02:46	4	1	1	1	00:09:06	4	2	0	3	00:09:42	2	2	0	3	00:22:45	3	2	0
22				2016-09-13	1	51	88	175	10	0	1	1	1	12:18:00	18:48:00	1900-01-01 07:06:00	2	2	2	6	1	3	5	8	00:00:51	6	3	1	8	00:02:48	5	1	1	7	00:05:16	3	2	2	2	00:14:21	3	1	2	2	00:18:56	3	2	2
23				2016-09-20	1	74	69	167	1	0	3	1	1	04:47:00	23:48:00	1900-01-01 04:35:00	1	2	3	6	2	3	3	7	00:21:46	3	1	0	8	00:23:32	3	2	0	8	00:25:21	5	2	2
24				2016-09-20	1	59	76	189	1	0	3	0	1	13:11:00	1900-01-01 03:01:00	1900-01-01 16:12:00	2	3	3	8	1	3	4	8	00:00:48	8	1	2	8	00:03:11	4	2	2	2	00:16:23	4	2	2	3	00:27:24	4	2	2
25				2016-09-20	1	51	69	170	1	0	1	0	1	09:44:00	21:45:00	1900-01-01 07:29:00	2	2	3	7	1	3	4	8	00:00:23	3	2	1	8	00:02:12	3	2	1	2	00:13:44	4	1	1	6	00:25:37	3	2	0
26				2016-09-21	2	56	56	150	2	0	3	1	1	06:31:00	16:45:00	23:16:00	3	3	3	9	1	1	0
27				2016-09-22	1	56	80	174	1	0	1	1	1	03:16:00	1900-01-01 04:47:00	1900-01-01 08:03:00	3	3	3	9	1	2	6	2	00:04:46	5	2	1	4	00:10:59	5	1	2	4	00:14:29	7	2	6	4	00:17:17	3	2	0	4	00:23:35	8	1	1	6
28				2016-09-22	2	57	62	163	2	0	3	1	1	05:15:00	14:05:00	19:20:00	3	3	3	9	1	1	0
29				2016-09-22	1	68	72	164	2	0	3	1	1	08:46:00	1900-01-01 07:15:00	1900-01-01 16:01:00	3	3	3	9	1	3	4	2	00:11:59	4	2	0	4	00:23:07	3	1	0	4	00:26:42	4	1	2	6	00:31:15	4	1	2
30				2016-09-23	2	56	43	155	1	0	3	1	1	08:29:00	09:50:00	18:19:00	3	3	3	9	1	3	1	6	00:07:49	8	2	1
31				2016-09-23	1	73	67	163	1	0	3	1	1	05:51:00	1900-01-01 06:15:00	1900-01-01 12:06:00	3	3	3	9	1	3	2	4	00:19:37	6	1	2	8	00:31:40	7	1	2
32				2016-09-23	1	66	72	164	1	0	1	0	1	13:17:00	21:15:00	03:32:00	3	3	3	9	1	3	5	8	00:00:40	4	2	1	8	00:03:23	3	2	0	7	00:05:57	6	2	2	1	00:13:05	4	2	6	6	00:19:42	6	1	0
33				2016-09-23	2	69	57	156	1	0	3	1	1	14:46:00	13:02:00	1900-01-01 03:48:00	3	3	3	9	1	3	2	3	00:10:29	4	1	2	4	00:20:30	3	2	2
34				2016-09-23	2	69	53	155	1	0	1	0	1	07:48:00	20:47:00	1900-01-01 04:35:00	2	3	3	8	1	3	3	8	00:00:25	3	2	1	2	00:10:39	3	2	0	2	00:11:21	3	2	0
35				2016-09-23	1	79	60	165	10	0	1	1	1	22:10:00	1900-01-01 04:07:00	1900-01-02 02:17:00	3	3	3	9	1	3	16	8	00:02:34	6	2	2	8	00:05:17	3	1	2	7	00:07:20	8	1	2	4	00:09:57	7	1	2	4	00:11:40	8	1	2	4
																								1	00:23:52	5	1	2	1	00:26:54	3	2	2	2	00:29:02	3	1	2	2	00:32:45	6	1	2	6	00:44:13	12	1	2	8
36				2016-09-27	2	72	56	158	3	0	3	0	1	13:58:00	20:15:00	1900-01-01 10:13:00	3	3	3	9	1	2	3	1	00:13:56	4	1	1	2	00:20:31	4	2	0	4	00:24:39	3	2	0
37				2016-09-27	2	65	58	163	1	0	0	1	1	04:18:00	13:42:00	18:00:00	3	3	3	9	1	3	2	1	00:04:55	15	2	7	4	00:08:38	6	1	2
38				2016-09-27	2	46	53	160	1	0	3	0	1	10:34:00	15:14:00	1900-01-01 01:48:00	3	3	3	9	1	1	0
39				2016-09-27	1	45	75	183	1	0	2	0	1	06:46:00	16:12:00	22:58:00	3	3	3	9	1	7	0
40				2016-09-28	1	45	78	170	1	0	2	1	1	07:14:00	21:12:00	1900-01-01 04:26:00	3	3	3	9	1	3	3	4	00:02:55	5	1	0	2	00:12:06	4	1	2	4	00:16:53	3	1	0
41				2016-09-28	1	70	73	176	10	0	1	1	1	07:06:00	1900-01-01 00:54:00	1900-01-01 08:00:00	3	3	3	9	1	3	4	2	00:04:58	5	2	0	2	00:09:47	4	2	1	4	00:17:58	12	1	2	4	00:21:40	4	1	2
42				2016-09-29	2	36	52	163	10	0	1	1	1	06:18:00	18:37:00	1900-01-01 00:55:00	3	3	3	9	1	7	1	8	00:00:37	4	2	7
43				2016-09-29	2	56	50	157	10	0	3	1	1	14:52:00	20:15:00	1900-01-01 11:07:00	2	2	2	6	1	3	4	8	00:01:07	5	3	7	8	00:04:06	30	4	6	1	00:15:06	5	1	0	4	00:22:44	3	1	0
44				2016-09-30	2	56	60	158	1	0	2	1	1	09:11:00	16:13:00	1900-01-01 01:24:00	3	3	3	9	1	3	1	2	00:06:02	6	3	2
45				2016-09-30	1	59	60	160	10	0	1	1	1	15:41:00	11:30:00	1900-01-01 03:11:00	3	3	3	9	1	3	8	8	00:00:38	20	3	2	8	00:02:52	5	2	2	8	00:04:51	20	4	2	4	00:06:24	4	2	2	4	00:09:16	5	2	2	2
46				2016-09-30	1	45	74	172	1	0	2	1	1	05:41:00	20:43:00	1900-01-01 02:24:00	2	3	3	8	1	3	4	2	00:07:28	4	2	2	4	00:14:46	5	1	1	4	00:17:57	7	1	2	8	00:22:33	3	2	1
47				2016-09-30	1	61	72	167	10	0	2	1	1	06:01:00	21:07:00	1900-01-01 03:08:00	3	3	3	9	1	3	3	4	00:04:04	3	1	0	4	00:15:13	10	1	0	7	00:20:08	6	1	1
48				2016-09-30	1	81	46	156	10	0	2	1	1	21:30:00	18:35:00	1900-01-01 16:05:00	3	3	3	9	1	3	11	6	13:59:08	5	1	2	6	00:00:02	7	1	2	6	00:03:16	10	2	2	6	00:05:22	8	2	2	4	00:07:07	5	2	2	4
																								2	00:22:24	40	1	2
49				2016-10-04	1	76	70	167	1	0	1	0	1	07:29:00	12:29:00	20:58:00	3	3	3	9	1	3	1	5	00:16:06	2	1	2
50				2016-10-04	2	56	81	174	10	0	1	1	1	07:30:00	20:15:00	1900-01-01 03:45:00	3	3	3	9	1	3	5	8	00:00:39	20	4	2	4	00:05:18	3	2	2	4	00:15:37	3	1	2	4	00:20:40	3	2	2	8	00:26:31	4	1	1
51				2016-10-05	2	52	54	156	1	0	1	0	1	09:16:00	18:15:00	1900-01-01 03:31:00	3	3	3	9	1	1	0
52				2016-10-05	1	77	62	166	5	0	1	1	1	10:45:00	1900-01-01 00:32:00	1900-01-01 11:17:00	3	3	3	9	1	3,4	9	2	00:10:58	5	1	6	2	00:11:03	10	2	1	2	00:13:09	3	2	0	2	00:15:36	3	2	2	2	00:17:54	3	2	2	2
53				2016-10-05	2	30	85	152	10	0	3	1	1	03:57:00	18:55:00	22:52:00	3	3	3	9	1	1	0
54				2016-10-06	1	35	80	180	4	0	2	1	1	05:46:00	20:15:00	1900-01-01 02:01:00	3	3	3	9	1	3,5	1	4	00:13:50	5	2	2
55				2016-10-06	1	69	78	168	1	0	3	0	1	10:44:00	12:15:00	22:59:00	2	2	2	6	1	1	0
56				2016-10-07	1	68	80	171	1	0	2	0	1	08:14:00	18:02:00	1900-01-01 02:16:00	2	2	2	6	1	3	4	6	00:02:36	4	3	2	2	00:08:36	5	1	0	4	00:18:43	4	1	0	8	00:24:17	10	2	1
57				2016-10-07	2	68	45	152	1	0	3									0	2
58				2016-10-07	2	75	60	152	10	0	3	0	1	04:57:00	1900-01-01 00:31:00	1900-01-01 05:28:00	3	3	3	9	1	1	0
59				2016-10-07	2	41	54	166	3	0	3	1	1	05:11:00	11:12:00	16:23:00	2	3	3	8	1	7	0
60				2016-10-07	1	72	50	164	1	0	1	1	1	07:22:00	1900-01-01 03:21:00	1900-01-01 10:43:00	3	3	3	9	1	3	11	2	00:10:52	3	2	0	2	00:12:17	8	1	6	2	00:18:21	2	2	0	2	00:18:21	3	2	2	2	00:18:21	2	2	1	2
																								4	00:27:22	10	1	1	6	00:29:29	10	1	2
61				2016-10-07	2	54	74	164	1	0	2	0	1	11:15:00	1900-01-01 04:18:00	1900-01-01 15:33:00	3	3	3	9	1	3	3	1	00:17:40	5	1	7	2	00:20:13	4	2	1	4	00:28:57	5	1	2
62				2016-10-07	2	62	53	148	1	0	1	0	1	07:16:00	13:22:00	20:38:00	0	1	2	3	2	3	3	4	00:03:25	3	1	1	2	00:10:11	4	1	0	4	00:12:50	3	2	1
63				2016-10-07	2	64	68	153	10	0	1	1	1	07:41:00	10:15:00	17:56:00	3	3	3	9	1	3	3	8	00:00:52	4	1	7	2	00:07:26	6	3	7	2	00:10:32	4	2	7
64				2016-10-11	1	68	75	173	1	0	1	0	1	07:39:00	18:10:00	1900-01-01 01:49:00	1	2	3	6	2	2	2	2	00:10:35	2	2	1	8	00:24:33	3	2	1
65				2016-10-11	2	63	55	156	1	0	3	1	1	09:29:00	17:15:00	1900-01-01 02:44:00	1	2	3	6	2	2	1	8	00:00:45	5	1	1
66				2016-10-12	1	68	69	173	5	0	2	1	1	07:08:00	22:43:00	1900-01-01 05:51:00	3	3	3	9	1	3	4	8	00:00:56	7	1	2	2	00:11:37	6	1	2	4	00:17:32	3	2	2	6	00:22:42	7	1	0
67				2016-10-12	1	55	65	168	1	0	2	0	2							0	2	3,4	2	8	00:00:26			5	8	00:04:04	5	2	1
68				2016-10-12	1	40	68	170	2	0	1	1	1	04:57:00	17:12:00	22:09:00	3	3	3	9	1	3	1	2	00:05:46	4	2	2
69				2016-10-13	1	54	72	176	10	0	3	1	1	15:31:00	21:02:00	1900-01-01 12:33:00	2	3	2	7	1	3	8	6	00:04:19	6	3	2	3	00:11:28	5	3	2	1	00:15:42	4	3	2	4	00:22:15	5	2	0	4	00:23:27	5	2	2	4
70				2016-10-13	1	58	55	160	1	0	1	0	1	06:03:00	21:47:00	1900-01-01 03:50:00	3	3	3	9	1	3	4	4	00:00:35	8	3	2	2	00:07:53	3	2	2	4	00:12:33	3	1	0	8	00:23:54	8	2	1
71				2016-10-13	1	61	75	162	10	0	1	1	1	07:32:00	1900-01-01 13:14:00	1900-01-01 20:46:00	3	3	3	9	1	3	3	7	00:01:36	3	2	0	2	00:08:42	4	1	0	4	00:25:07	5	1	2
72				2016-10-13	2	74	49	158	2	0	3	1	1	06:59:00	21:05:00	1900-01-01 04:04:00	3	3	3	9	1	3	2	4	00:12:30	10	1	2	4	00:15:33	5	1	0
73				2016-10-14	1	49	68	172	1	0	1	1	2							0	2	3	1	2	00:03:10	4	1	2
74				2016-10-14	2	56	53	155	1	0	1	0	1	06:52:00	16:21:00	23:13:00	3	3	3	9	1	1	0
75				2016-10-14	1	53	76	170	10	0	1	1	1	12:49:00	1900-01-01 06:25:00	1900-01-01 19:14:00	3	3	3	9	1	3	11	7	00:01:48	2	2	0	4	00:04:07	8	1	7	4	00:07:01	8	1	1	2	00:13:26	6	2	2	2	00:15:13	3	2	2	2
																								6	00:33:23	10	1	6	6	00:38:52	8	1	0
76				2016-10-14	1	53	64	175	2	0	1	1	1	05:06:00	17:30:00	22:36:00	3	3	3	9	1	3	2	4	00:02:57	5	4	0	2	00:10:16	12	1	2
77				2016-10-14	1	47	84	173	1	0	1									0	2
78				2016-10-14	1	64	72	179	1	0	1	0	1	04:38:00	23:39:00	1900-01-01 04:17:00	3	3	3	9	1	3	1	1	00:05:02	4	1	2
79				2016-09-26	1	82	69	169	2	0	1	1	1	10:23:00	11:42:00	22:09:00	1	1	1	3	2	3	5	7	00:02:55	4	1	2	4	00:05:35	4	1	0	1	00:08:56	5	1	2	2	00:14:40	4	2	0	4	00:17:27	4	1	2
80				2016-09-26	1	43	62	170	1	0	1	0	1	07:36:00	1900-01-01 07:01:00	1900-01-01 14:37:00	3	3	3	9	1	3	7	4	00:04:51	8	2	2	2	00:09:50	4	2	2	4	00:15:52	12	3	2	4	00:22:00	5	2	2	4	00:24:06	5	2	2	4
81				2016-10-17	1	51	92	169	1	0	1	1	1	15:21:00	1900-01-01 04:13:00	1900-01-01 19:34:00	2	3	3	8	1	3	8	7	00:01:17	6	2	1	7	00:02:54	7	2	1	6	00:08:26	6	4	7	1	00:16:40	5	1	6	2	00:23:22	4	1	0	2
82				2016-10-18	1	77	58	178	1	0	1	0	1	04:47:00	20:14:00	1900-01-01 01:01:00	3	3	3	9	1	3	3	2	00:10:31	3	1	2	2	00:14:41	4	1	0	2	00:17:26	2	2	0
83				2016-10-18	1	63	79	168	1	0	1	1	1	08:11:00	21:29:00	1900-01-01 05:40:00	2	3	3	8	1	3	1	2	09:58:27	6	2	7
84				2016-10-18	2	65	57	152	5	0	1	1	1	08:29:00	19:12:00	1900-01-01 03:41:00	3	3	3	9	1	1	0
85				2016-10-18	1	49	74	164	1	0	1	1	1	07:11:00	19:32:00	1900-01-01 02:43:00	2	2	2	6	1	3	2	4	00:04:33	8	3	2	4	00:12:08	4	1	0
86				2016-10-19	1	42	65	172	4	0	1	0	1	07:03:00	18:05:00	1900-01-01 01:08:00	3	3	3	9	1	1	0
87				2016-10-19	1	59	76	176	10	0	2	1	1	15:34:00	23:01:00	1900-01-01 14:35:00	3	3	3	9	1	3	4	4	00:04:56	12	2	1	4	00:07:38	4	1	2	4	00:11:42	5	2	2	2	00:18:27	3	2	2
88				2016-10-19	2	33	50	165	10	0	1	1	1	04:49:00	14:13:00	19:02:00	3	3	3	9	1	3	1	4	00:08:39	10	1	1
89				2016-10-20	1	61	70	166	1	0	1	0	1	05:10:00	1900-01-01 03:46:00	1900-01-01 08:56:00	3	3	3	9	1	3	5	2	00:06:20	3	2	2	2	00:08:33	5	2	2	2	00:10:57	3	2	2	3	00:15:44	4	2	0	4	00:22:53	5	1	2
90				2016-10-21	1	73	63	164	1	0	1	1	1	09:06:00	22:14:00	1900-01-01 08:20:00	2	3	3	8	1	3	6	8	00:00:32	4	2	2	7	00:05:33	6	1	6	2	00:10:59	10	1	2	2	00:14:57	10	1	6	4	00:17:05	6	1	0	8
91				2016-10-21	1	82	65	163	1	0	1	0	1	07:58:00	21:09:00	1900-01-01 05:07:00	2	3	3	8	1	3	6	2	00:09:38	5	2	2	2	00:11:36	3	2	2	2	00:12:33	5	1	2	3	00:15:53	6	1	2	3	00:17:03	8	1	0	4
92				2016-10-21	2	49	58	167	1	0	1	0	1	03:56:00	15:55:00	19:51:00	3	3	3	9	1	1	0
93				2016-10-21	1	33	72	173	10	0	1	1	1	06:12:00	21:01:00	1900-01-01 03:13:00	3	3	3	9	1	3	1	2	00:06:44	12	1	6
94				2016-10-21	1	66	69	169	5	0	1	0	1	12:02:00	1900-01-01 05:54:00	1900-01-01 17:56:00	3	3	3	9	1	3	9	7	00:02:28	4	2	2	7	00:09:19	4	1	0	1	00:13:00	3	1	2	2	00:17:48	5	1	2	2	00:19:59	6	1	2	3
95				2016-10-21	2	73	63	162	1	0	3	0	1	15:31:00	18:20:00	1900-01-01 09:51:00	3	3	3	9	1	3	2	4	00:03:35	4	2	2	2	00:17:29	6	3	2
96				2016-10-21	1	61	53	158	1	0	1	1	1	07:15:00	21:36:00	1900-01-01 04:51:00	3	3	3	9	1	3,4	4	8	00:01:10	40	3	5	1	00:08:04	2	1	0	2	00:10:59	5	3	2	4	00:19:27	3	1	0
97				2016-10-24	1	73	68	161	2	0	2	1	1	08:07:00	19:41:00	1900-01-01 03:48:00	3	3	3	9	1	3	5	3	00:03:07	4	3	2	2	00:05:31	4	3	2	2	00:09:05	3	3	2	6	00:18:25	3	1	0	6	00:20:13	4	1	2
98				2016-10-24	1	45	78	175	10	0	1	1	1	04:30:00	18:12:00	22:42:00	2	3	3	8	1	3	2	6	00:10:36	5	2	2	8	00:20:03	4	2	0
99				2016-10-24	2	58	60	152	1	0	3	0	1	09:17:00	09:48:00	19:05:00	1	1	2	4	2	1	0
100				2016-10-25	2	58	63	154	1	0	1	0	1	07:45:00	07:48:00	15:33:00	3	3	3	9	1	1	0
101				2016-10-25	1	47			1	0	1	0	1	07:16:00	11:18:00	18:34:00	3	3	3	9	1	3	1	3	00:03:45	5	2	2
102				2016-10-26	2	64	51	150	1	0	3	0	1	03:38:00	13:40:00	17:18:00	3	3	3	9	1	3	2	1	00:03:41	5	1	0	6	00:11:11	5	1	2
103				2016-10-26	1	62	65	167	1	0	1	1	1	16:31:00	14:02:00	1900-01-01 06:33:00	3	3	3	9	1	3	5	8	00:00:34	4	2	2	8	00:02:42	5	1	7	6	00:06:55	5	2	2	4	00:10:28	4	2	2	4	00:13:06	4	2	2
104				2016-10-27	2	74	58	160	1	0	1	0	1	05:39:00	1900-01-01 04:41:00	1900-01-01 10:20:00	3	3	3	9	1	3	3	1	00:04:57	3	1	1	2	00:08:08	5	1	0	2	00:13:17	4	1	2
105				2016-10-27	1	61	61	167	1	0	1	0	1	09:08:00	19:31:00	1900-01-01 04:39:00	3	3	3	9	1	3	4	8	00:00:54	5	1	1	6	00:21:40	5	1	2	7	00:24:45	3	1	2	8	00:28:11	4	1	1
106				2016-10-28	1	74	74	158	1	0	1	0	1	10:33:00	1900-01-01 08:51:00	1900-01-01 19:24:00	2	2	3	7	1	3	7	1	00:11:12	6	1	2	2	00:15:53	5	1	2	2	00:17:56	6	1	2	3	00:21:30	4	1	0	3	00:24:37	5	1	2	3
107				2016-10-28	2	60	51	160	1	0	1	1	1	06:07:00	21:13:00	1900-01-01 03:20:00	3	3	3	9	1	3	4	4	00:03:19	5	1	2	2	00:08:42	5	1	1	2	00:15:00	5	1	2	4	00:22:09	2	1	2
108				2016-10-28	1	59	74	167	1	0	1	1	1	04:31:00	11:02:00	15:33:00	1	2	3	6	2	3	2	8	00:00:29	3	2	2	7	00:11:04	5	2	2
109				2016-10-28	2	73	59	160	1	0	1	0	1	12:09:00	1900-01-01 03:47:00	1900-01-01 15:56:00	2	3	3	8	1	3	9	7	00:02:58	3	1	2	4	00:09:10	4	2	0	2	00:13:42	4	1	2	2	00:15:41	5	1	0	2	00:17:12	6	2	2	2
110				2016-10-28	2	68	51	164	1	0	2	0	1	04:59:00	11:47:00	16:46:00	3	3	3	9	1	3	1	8	11:50:23	6	3	2
111				2016-10-28	2	65	65	161	5	0	3	0	1	16:23:00	1900-01-01 01:12:00	1900-01-01 17:35:00	3	3	3	9	1	3	7	8	00:00:30	4	2	2	4	00:06:52	6	4	6	4	00:08:44	4	1	2	4	00:10:59	5	1	2	4	00:12:43	3	2	2	1
112				2016-10-28	2	71	47	150	5	0	3	0	1	10:32:00	22:05:00	1900-01-01 08:37:00	3	3	3	9	1	3	6	4	00:07:12	3	2	2	2	00:14:18	4	2	2	2	00:16:38	3	1	0	2	00:20:40	4	2	2	4	00:24:25	6	2	2	6
113				2016-10-28	2	60	66	155	1	0	1	1	1	13:44:00	22:15:00	1900-01-01 11:59:00	3	3	3	9	1	3	8	8	00:00:58	40	3	5	2	00:14:44	4	1	0	2	00:17:49	2	2	0	2	00:19:50	2	2	0	2	00:21:18	3	2	0	2
114				2016-10-30	2	51	59	164	1	0	1	1	1	08:47:00	17:03:00	1900-01-01 01:50:00	2	3	3	8	1	1	0
115				2016-11-04	1	75	65	170	5	0	1	1	1	10:06:00	1900-01-01 00:46:00	1900-01-01 10:52:00	3	2	3	8	1	1	3	2	00:18:33	3	2	1	8	00:25:11	8	4	2
116				2016-11-07	2	61	60	161	1	0	2	0	1	09:13:00	22:09:00	1900-01-01 07:22:00	2	2	2	6	1	3	0
117				2016-11-07	1	75	62	175	1	0	1	1	1	11:24:00	20:36:00	1900-01-01 08:00:00	3	3	3	9	1	3	1	2	00:07:09	3	1	2
118				2016-11-07	1	54	71	174	1	0	1	1	1	12:21:00	20:45:00	1900-01-01 09:06:00	2	3	3	8	1	3	2	2	00:53:18	3	1	2	4	00:59:46	4	1	1
																				0	2
																				0	2
																				0	2
																				0	2
																				0	2
																				0	2
																				0	2
																				0	2
																				0	2
																				0	2
																				0	2
																				0	2
																				0	2
																				0	2
																				0	2
																				0	2
																				0	2
																				0	2
																				0	2
																				0	2
																				0	2
																				0	2
																				0	2
																				0	2
																				0	2
																				0	2
																				0	2
																				0	2
																				0	2
																				0	2
																				0	2
																				0	2
																				0	2
																				0	2
																				0	2
																				0	2
																				0	2
																				0	2
																				0	2
																				0	2
																				0	2
																				0	2
																				0	2
																				0	2
																				0	2
																				0	2
																				0	2
																				0	2
																				0	2
																				0	2
																				0	2
																				0	2
																				0	2
																				0	2
																				0	2
																				0	2
																				0	2
																				0	2
																				0	2
																				0	2
																				0	2
																				0	2
																				0	2
																				0	2
																				0	2
																				0	2
																				0	2
																				0	2
																				0	2
																				0	2
																				0	2
																				0	2
																				0	2
																				0	2
																				0	2
																				0	2
																				0	2
																				0	2
																				0	2
																				0	2
																				0	2
																				0	2
																				0	2
																				0	2
																				0	2
																				0	2
																				0	2
																				0	2
																				0	2
																				0	2
																				0	2
																				0	2
																				0	2
																				0	2
																				0	2
																				0	2
																				0	2
																				0	2
																				0	2
																				0	2
																				0	2
																				0	2
																				0	2
																				0	2
																				0	2
																				0	2
																				0	2
																				0	2
																				0	2
																				0	2
																				0	2
																				0	2
																				0	2
																				0	2
																				0	2
																				0	2
																				0	2
																				0	2
																				0	2
																				0	2
																				0	2
																				0	2
																				0	2
																				0	2
																				0	2
																				0	2
																				0	2
																				0	2
																				0	2
																				0	2
[truncated: 19 more columns]
